# Supplementary material for: Prevalence of depression, anxiety and associated factors among school going adolescents in Bangladesh: Findings from a cross-sectional study
Source: PLoS One. 2021 Apr 1;16(4):e0247898. doi: 10.1371/journal.pone.0247898 (PMC8016317; doi:10.1371/journal.pone.0247898)
Supplement: S1 File — (XLSX) [file pone.0247898.s001.xlsx]

## Sheet: Raw Data 
Gender	Age	Academic Grade	Relationship status	Monthly household income	Living with family	Relation with friends	Regular physical activity	Sleeping satisfaction	Sleeping status	Cigarette smoker	Internet use	GAD1	GAD2	GAD3	GAD4	GAD5	GAD6	GAD7	PHQ1	PHQ2	PHQ3	PHQ4	PHQ5	PHQ6	PHQ7	PHQ8	PHQ9	Depression level	Anxiety level	Depression	Anxiety
1	2	1	3	3	1	1	1	2	1	1	1	3	3	2	2	3	3	3	3	3	3	3	2	3	3	3	3	5	4	1	1
1	1	1	2	3	1	2	1	1	2	2	1	1	3	3	2	3	3	3	3	3	3	3	3	3	3	3	3	5	4	1	1
1	2	1	2	3	1	2	2	1	1	1	1	3	3	3	3	2	1	3	3	3	3	3	3	3	3	3	3	5	4	1	1
1	3	2	2	3	2	2	2	1	3	1	1	3	3	3	3	3	3	0	3	3	3	3	3	3	3	3	3	5	4	1	1
1	3	2	2	2	1	2	2	2	2	2	1	1	3	1	3	1	3	3	3	3	3	3	3	3	3	3	3	5	4	1	1
1	3	2	2	3	1	1	1	2	2	2	1	3	3	3	3	1	3	1	3	3	3	3	3	3	3	3	1	5	4	1	1
1	1	1	2	2	1	1	2	1	2	1	1	0	0	3	3	3	3	0	0	3	3	3	3	3	3	3	3	5	3	1	1
1	2	1	2	3	1	2	2	1	1	2	1	3	0	3	3	0	0	3	3	3	3	3	3	3	3	0	3	5	3	1	1
1	3	2	2	3	1	1	2	2	1	2	1	1	0	0	1	3	3	3	3	3	2	3	3	2	3	3	2	5	3	1	1
1	3	2	2	3	1	2	2	1	2	1	1	1	3	3	3	1	1	3	3	3	3	3	3	3	1	1	3	5	4	1	1
1	2	1	2	3	1	2	2	1	2	2	1	3	3	2	2	1	3	3	3	3	2	3	1	3	3	2	2	5	4	1	1
1	3	2	2	3	1	2	1	2	2	2	1	1	3	3	3	2	2	3	3	3	1	2	2	3	3	3	2	5	4	1	1
2	3	2	3	3	1	1	1	1	1	2	1	3	1	1	3	1	3	3	1	3	3	1	3	3	1	3	3	5	4	1	1
2	2	2	2	2	1	2	1	1	1	2	1	1	3	1	3	3	3	3	1	3	3	3	3	3	3	1	1	5	4	1	1
1	2	1	2	3	1	1	1	1	1	2	1	2	2	2	1	1	2	1	2	3	3	2	2	2	3	2	1	5	3	1	1
1	3	2	2	3	1	2	1	1	1	1	1	0	1	1	3	3	1	0	1	2	1	2	3	2	3	3	3	5	2	1	0
1	3	2	3	3	2	1	1	1	1	2	1	1	1	2	0	1	2	2	3	3	2	2	1	3	2	2	2	5	2	1	0
2	3	2	3	3	1	1	2	1	1	2	1	1	0	3	2	3	3	3	1	2	2	3	2	3	3	1	3	5	4	1	1
2	2	2	2	3	2	1	2	1	1	2	1	1	1	2	2	2	3	3	3	3	1	2	3	2	2	2	2	5	3	1	1
1	2	1	3	3	1	1	2	2	3	1	1	2	3	1	2	3	0	3	3	3	3	3	2	0	3	2	0	4	3	1	1
1	2	1	2	3	1	1	1	1	1	2	1	3	3	3	1	1	1	0	2	3	3	1	1	2	3	3	1	4	3	1	1
1	3	2	2	3	2	1	1	1	1	2	1	3	1	1	3	1	0	1	1	3	0	3	3	3	2	3	1	4	3	1	1
1	3	2	3	2	1	2	2	1	3	1	1	3	3	3	1	3	3	1	1	1	3	1	3	3	3	1	3	4	4	1	1
1	3	2	2	3	1	1	2	2	3	2	1	0	0	1	1	1	2	1	1	1	2	3	2	3	3	2	2	4	2	1	0
1	2	1	2	1	1	1	1	1	2	2	1	0	1	1	0	0	2	1	2	3	2	3	3	1	3	2	0	4	2	1	0
2	2	1	3	3	1	2	1	2	1	2	1	3	3	3	3	1	3	3	3	3	0	3	0	3	3	3	1	4	4	1	1
1	2	1	2	3	1	2	2	2	1	2	1	3	1	3	3	1	3	3	1	3	3	1	3	3	3	0	1	4	4	1	1
1	2	1	3	3	2	1	1	2	1	2	1	1	1	3	3	1	3	2	2	2	2	2	2	2	2	2	2	4	3	1	1
1	1	1	3	1	1	1	1	2	1	2	1	3	3	3	3	3	3	1	3	3	3	3	3	0	0	0	3	4	4	1	1
1	2	1	2	1	1	1	1	1	1	2	1	3	1	2	1	3	1	0	2	2	1	3	3	3	2	2	0	4	3	1	1
2	2	1	2	3	1	1	2	1	1	2	1	1	2	1	2	3	1	1	3	3	1	2	1	3	2	3	0	4	3	1	1
2	3	2	2	3	1	2	2	2	1	2	1	1	1	1	1	1	3	3	0	3	2	3	3	3	2	2	0	4	3	1	1
1	2	1	2	3	1	1	1	1	2	2	1	0	0	0	1	0	3	0	3	3	1	0	2	1	3	3	1	4	1	1	0
1	3	1	2	3	2	1	2	1	2	1	1	1	1	2	0	0	3	1	1	3	0	1	1	2	3	3	3	4	2	1	0
1	3	2	2	3	2	1	2	1	2	1	1	1	1	2	0	0	3	1	1	3	0	1	1	2	3	3	3	4	2	1	0
1	3	2	2	3	2	1	2	1	2	1	1	1	1	2	0	0	3	1	1	3	0	1	1	2	3	3	3	4	2	1	0
2	1	1	2	2	1	2	2	2	1	2	2	0	0	0	0	0	1	3	3	1	1	3	2	3	3	0	1	4	1	1	0
2	2	2	3	2	2	1	2	1	1	2	1	3	2	2	1	1	2	1	3	2	2	2	2	2	1	1	2	4	3	1	1
1	2	1	2	3	1	2	2	2	3	2	1	1	3	3	3	3	0	1	3	1	3	3	1	1	3	1	0	4	3	1	1
1	2	1	2	3	1	2	1	2	1	2	1	3	2	3	2	1	0	3	3	3	1	1	0	3	1	1	3	4	3	1	1
1	2	1	2	3	1	1	1	1	1	2	1	1	2	1	2	1	1	2	1	3	1	2	1	3	1	1	3	4	3	1	1
1	3	2	2	3	1	1	1	2	1	1	1	2	2	2	2	1	2	0	1	2	3	1	1	3	2	2	1	4	3	1	1
1	3	2	2	3	1	2	1	1	1	2	1	0	3	3	1	1	1	1	3	3	1	3	1	1	1	2	1	4	3	1	1
2	3	2	2	3	1	1	2	1	1	2	1	1	2	2	1	1	1	2	2	2	3	2	3	2	1	0	1	4	3	1	1
2	3	2	2	3	2	1	1	1	1	2	1	1	1	1	0	0	1	0	1	1	2	2	2	2	2	2	2	4	1	1	0
1	1	1	2	3	1	1	2	1	1	2	2	1	1	1	1	1	1	1	1	2	3	3	2	1	3	0	0	4	2	1	0
1	3	2	2	2	2	1	2	1	2	2	1	1	2	1	2	1	1	2	1	3	1	2	2	1	2	2	1	4	3	1	1
1	1	1	2	1	1	1	1	2	2	2	1	0	1	2	3	2	1	2	3	3	0	1	3	0	0	2	3	4	3	1	1
1	3	2	2	2	1	1	2	2	1	1	1	1	3	3	1	3	1	1	1	1	3	3	1	3	1	1	1	4	3	1	1
1	3	2	2	3	1	1	1	1	2	2	2	1	1	2	1	2	1	0	3	2	3	0	1	2	3	1	0	4	2	1	0
2	3	2	3	3	1	1	2	1	2	2	1	1	2	2	2	1	2	1	2	1	1	2	1	2	3	2	1	4	3	1	1
2	3	2	2	2	1	1	2	1	2	2	1	1	1	0	2	0	1	1	1	2	1	2	3	2	1	2	1	4	2	1	0
1	2	1	3	3	1	1	1	1	2	2	1	0	0	0	2	2	2	2	3	1	3	2	1	1	1	1	1	3	2	1	0
1	1	1	2	3	1	2	1	2	1	1	1	2	2	2	2	2	2	2	0	0	2	2	2	2	2	2	2	3	3	1	1
1	3	2	2	1	1	1	1	1	2	2	2	2	2	1	0	0	2	2	0	2	0	2	2	2	2	2	2	3	2	1	0
1	3	2	3	1	2	1	1	1	1	2	1	1	2	3	0	1	1	3	2	3	0	2	1	3	1	1	1	3	3	1	1
1	2	1	2	3	1	2	1	1	1	2	1	2	0	1	0	0	1	0	1	1	3	2	2	1	2	2	0	3	1	1	0
1	3	2	3	3	1	1	1	1	2	2	1	1	3	3	0	2	3	2	1	1	3	1	3	0	3	1	1	3	3	1	1
1	3	2	2	3	2	1	2	2	3	1	1	1	1	2	1	1	1	1	1	1	2	3	2	1	2	2	0	3	2	1	0
1	3	2	2	2	1	1	1	1	1	2	1	0	1	2	3	3	3	3	0	0	0	1	3	1	3	3	3	3	4	1	1
2	3	2	2	3	2	2	1	1	1	2	1	1	1	1	1	0	1	0	1	1	0	2	3	1	3	3	0	3	2	1	0
2	2	1	2	3	1	1	1	1	1	2	1	1	1	3	1	3	3	3	1	0	1	1	1	3	1	3	3	3	4	1	1
2	2	2	2	3	1	2	1	1	1	1	1	0	2	2	1	1	3	1	1	1	1	2	1	0	2	3	3	3	3	1	1
2	2	2	2	2	1	1	2	1	2	2	1	2	2	1	1	2	2	1	2	2	2	2	2	1	1	1	1	3	3	1	1
1	2	1	3	3	1	1	2	1	2	2	1	1	1	1	1	1	3	0	0	0	3	3	1	0	3	3	0	3	2	1	0
1	3	2	2	2	1	1	2	2	1	1	1	1	1	3	0	1	2	3	2	2	1	1	2	0	3	1	1	3	3	1	1
1	2	2	2	1	1	1	2	1	2	2	1	1	3	3	3	1	3	1	1	1	1	2	2	1	1	2	2	3	4	1	1
1	3	2	3	2	2	1	2	1	3	2	1	1	0	1	0	0	1	0	1	1	2	1	2	1	2	3	0	3	1	1	0
1	3	2	3	2	2	2	1	1	1	1	1	0	3	2	3	0	1	2	1	2	2	1	1	1	2	3	0	3	3	1	1
1	3	2	2	3	1	1	1	2	1	2	1	1	1	1	0	0	1	1	3	0	0	1	1	3	2	1	2	3	2	1	0
1	3	2	2	3	1	1	1	2	1	2	1	1	1	1	0	0	1	1	3	0	0	1	1	3	2	1	2	3	2	1	0
1	2	2	2	1	1	1	2	1	1	1	1	1	2	3	0	2	2	2	2	2	1	1	1	2	1	2	1	3	3	1	1
1	2	1	3	3	1	1	2	2	1	2	1	1	3	2	2	2	1	3	1	1	1	1	2	3	2	1	1	3	3	1	1
1	2	1	2	3	1	1	1	1	1	2	1	1	1	2	1	1	1	1	2	1	1	2	2	1	1	3	0	3	2	1	0
1	2	1	2	3	1	2	2	2	1	1	1	1	1	2	2	1	1	1	1	1	2	2	0	2	3	2	0	3	2	1	0
1	3	2	2	2	1	1	2	1	1	1	1	2	2	2	1	1	1	1	3	1	3	0	0	0	3	3	0	3	3	1	1
1	3	2	2	3	1	2	2	2	1	1	1	1	1	1	1	0	2	1	1	2	2	1	1	1	1	3	1	3	2	1	0
1	2	1	3	3	1	2	1	1	2	2	1	3	1	0	0	0	1	2	0	0	1	2	3	1	3	3	0	3	2	1	0
2	2	2	3	2	1	1	2	2	1	2	2	1	1	1	0	1	0	1	3	3	1	3	1	1	1	0	0	3	2	1	0
2	3	2	3	2	1	2	1	1	3	2	1	1	1	1	1	1	1	0	3	3	1	1	1	1	1	1	1	3	2	1	0
2	1	1	2	3	1	2	1	1	1	2	1	1	1	1	0	0	0	1	1	1	1	2	2	1	1	3	1	3	1	1	0
2	2	1	2	2	1	1	1	1	1	2	1	0	1	1	1	1	3	3	3	1	0	1	1	1	3	3	0	3	3	1	1
2	3	2	3	3	2	1	2	1	2	2	1	3	1	1	1	1	1	1	1	1	1	1	1	3	1	1	3	3	2	1	0
2	3	2	3	3	1	1	1	1	2	1	1	0	1	1	3	2	1	1	0	0	0	2	2	2	2	2	3	3	2	1	0
2	1	1	2	1	1	2	2	1	2	2	1	1	3	3	2	2	1	2	1	1	2	2	1	1	1	2	2	3	3	1	1
1	3	2	2	2	1	1	2	2	2	2	1	1	0	1	0	1	1	1	1	1	1	3	1	1	3	1	0	3	2	1	0
1	3	2	2	3	2	1	1	1	1	2	1	1	1	1	0	0	1	1	1	2	1	1	1	1	3	1	1	3	2	1	0
1	3	2	2	3	1	2	2	1	2	2	1	1	1	2	0	2	1	2	0	2	0	2	1	2	1	2	2	3	2	1	0
1	3	2	2	2	1	2	1	1	2	2	1	1	0	2	3	1	0	1	3	3	1	1	0	3	1	0	0	3	2	1	0
1	2	1	2	3	2	1	1	1	2	2	1	1	2	0	1	1	1	0	3	1	3	3	1	0	1	0	0	3	2	1	0
1	2	1	3	3	1	2	1	2	1	1	1	0	3	3	3	0	0	3	3	1	2	3	1	1	0	0	1	3	3	1	1
1	2	1	2	3	1	2	1	1	1	2	1	0	0	0	0	0	3	3	0	0	3	0	3	3	3	0	0	3	2	1	0
1	3	2	3	3	1	1	2	1	2	2	1	0	1	3	0	1	3	0	3	1	3	0	1	0	1	2	1	3	2	1	0
1	3	2	2	3	2	1	1	1	2	2	1	1	2	1	1	2	1	1	1	1	1	2	0	2	1	1	3	3	2	1	0
1	3	2	3	3	1	1	1	1	2	1	1	3	2	1	0	0	0	3	1	1	0	1	1	3	2	1	2	3	2	1	0
1	3	2	2	3	1	2	1	2	1	2	1	2	1	1	1	0	2	2	1	1	3	2	1	1	1	1	1	3	2	1	0
2	2	1	2	2	1	1	1	1	3	2	1	0	0	0	0	0	1	3	1	1	1	1	3	1	0	3	1	3	1	1	0
2	3	2	2	3	1	1	2	1	2	2	1	0	0	1	1	0	1	1	1	1	3	2	3	0	1	1	0	3	1	1	0
2	3	2	3	3	2	1	2	1	1	2	1	1	3	3	2	1	2	1	2	1	1	2	3	0	2	1	0	3	3	1	1
2	3	2	2	2	1	2	2	2	1	2	1	2	1	1	1	1	2	1	1	3	1	1	1	1	2	2	0	3	2	1	0
2	2	1	2	3	1	1	1	1	2	2	1	1	1	1	2	2	2	2	0	2	1	1	1	1	2	1	3	3	3	1	1
1	2	1	2	3	1	2	2	1	3	2	1	1	1	1	0	0	1	2	1	3	0	1	0	3	2	0	1	3	2	1	0
1	3	2	2	3	1	1	2	2	1	2	1	1	2	1	1	2	1	1	1	2	1	2	1	1	1	1	1	3	2	1	0
1	3	2	3	2	2	1	2	1	3	1	1	0	1	1	1	3	2	1	1	0	2	1	1	3	1	0	2	3	2	1	0
1	2	1	2	3	1	2	1	1	1	2	1	2	0	2	2	1	0	1	1	1	2	2	2	1	1	1	0	3	2	1	0
1	2	1	2	1	1	2	1	1	2	2	1	1	3	1	2	2	2	1	1	2	0	1	0	2	2	2	1	3	3	1	1
1	2	1	2	3	1	1	1	2	2	1	1	0	3	0	2	3	2	2	1	2	0	3	1	0	2	1	1	3	3	1	1
1	3	2	3	2	2	1	2	1	2	2	1	1	0	1	0	0	0	0	1	1	1	2	1	2	1	1	1	3	1	1	0
1	3	2	2	1	1	1	1	1	2	1	1	1	1	0	1	3	0	2	1	1	3	1	1	1	1	1	1	3	2	1	0
1	3	2	2	1	2	2	2	1	2	1	1	3	3	2	1	1	1	2	2	2	1	1	1	1	2	0	1	3	3	1	1
1	3	2	2	2	2	2	1	1	2	2	1	0	0	0	0	0	0	0	0	0	1	1	1	3	2	2	1	3	1	1	0
1	1	1	2	3	1	1	1	1	2	2	1	1	0	3	0	1	1	1	3	1	1	1	1	1	3	0	0	3	2	1	0
2	2	2	2	3	1	2	2	1	1	2	2	1	1	2	1	1	2	2	1	1	1	3	1	1	1	1	1	3	3	1	1
2	3	2	2	1	1	2	1	1	2	2	1	2	2	3	2	1	2	2	2	2	1	1	1	1	1	1	1	3	3	1	1
2	2	2	2	3	1	1	2	1	2	2	1	1	1	1	0	1	2	1	1	1	1	2	2	1	1	1	1	3	2	1	0
2	2	1	2	3	1	1	2	2	1	2	1	1	1	3	3	1	1	3	1	3	1	1	1	1	1	1	1	3	3	1	1
2	2	1	2	3	1	1	1	1	2	2	1	1	1	1	3	2	3	3	3	0	1	3	0	1	1	1	1	3	3	1	1
2	1	1	2	2	1	2	2	2	1	2	2	1	1	1	0	1	1	0	3	2	1	1	2	0	1	0	1	3	2	1	0
2	2	1	2	3	1	2	1	1	1	2	2	1	2	1	2	1	2	3	1	2	1	0	2	0	2	2	1	3	3	1	1
2	2	2	2	3	1	2	1	1	2	2	1	1	2	2	2	2	2	2	1	1	2	2	2	1	1	1	0	3	3	1	1
1	2	2	2	1	1	1	1	1	2	2	1	1	1	1	1	1	1	1	3	3	0	0	2	0	2	0	0	3	2	1	0
1	3	2	3	2	1	1	1	1	2	2	1	1	3	1	3	1	1	2	1	1	3	3	0	0	1	1	0	3	3	1	1
1	2	1	2	3	1	1	2	1	2	2	1	1	0	0	0	1	1	2	1	2	3	1	0	0	3	0	0	3	2	1	0
1	2	1	2	1	1	1	1	1	2	2	1	1	2	2	1	0	1	0	1	2	1	2	1	2	1	0	0	3	2	1	0
1	3	2	2	1	1	1	1	1	2	1	1	1	2	1	0	0	2	0	1	2	1	1	1	2	1	1	0	3	2	1	0
1	3	2	2	2	2	1	1	2	1	1	1	3	2	3	0	0	0	1	0	1	0	1	1	3	3	1	0	3	2	1	0
1	1	1	2	3	1	1	1	1	2	2	1	1	0	0	1	0	1	0	2	1	0	3	1	3	0	0	0	3	1	1	0
1	2	1	2	3	1	1	1	1	2	2	1	1	1	1	0	1	1	0	1	1	2	1	1	0	3	1	0	3	2	1	0
1	3	2	2	3	2	2	2	1	2	2	1	1	2	3	3	3	1	3	2	3	0	1	1	0	1	2	0	3	4	1	1
1	2	1	2	3	1	1	1	1	1	2	1	1	1	1	1	1	1	2	1	1	2	1	1	1	2	1	0	3	2	1	0
1	2	1	2	3	1	1	1	1	1	2	1	1	0	1	0	0	3	0	1	1	3	1	1	1	1	0	1	3	2	1	0
1	2	1	2	3	1	1	2	2	1	2	1	0	3	3	3	0	1	3	1	3	0	1	0	3	0	0	2	3	3	1	1
1	2	1	2	2	1	1	1	2	2	2	1	0	0	0	1	1	1	3	1	2	1	1	2	1	2	0	0	3	2	1	0
1	3	2	3	2	2	1	1	2	2	1	1	2	1	2	0	1	1	1	1	1	3	2	1	0	1	1	0	3	2	1	0
1	3	2	3	3	1	1	1	1	2	1	1	1	2	1	0	0	1	0	1	1	1	1	1	2	1	1	1	3	2	1	0
1	3	2	3	3	2	2	2	2	1	1	1	1	2	1	1	1	1	0	1	1	1	0	1	2	1	2	1	3	2	1	0
1	2	1	3	1	1	2	1	1	1	2	1	0	3	3	3	3	0	0	0	0	3	3	3	0	0	1	0	3	3	1	1
1	2	1	2	3	1	1	1	2	1	2	1	0	2	3	0	0	3	0	3	3	1	1	1	0	1	0	0	3	2	1	0
1	2	1	2	3	1	1	2	2	1	2	1	3	1	1	3	1	1	1	1	1	3	1	1	1	1	0	1	3	3	1	1
2	3	2	2	1	1	2	2	2	1	2	1	2	3	3	1	3	0	3	1	3	1	1	1	2	0	0	1	3	4	1	1
2	3	2	3	2	1	1	2	1	1	2	1	0	0	0	0	0	1	0	1	1	2	1	0	0	2	0	3	3	1	1	0
2	1	1	2	2	1	1	2	1	2	2	2	1	1	3	0	1	0	3	0	3	1	0	1	1	1	0	3	3	2	1	0
2	2	2	2	2	1	1	1	2	2	2	1	0	0	1	1	1	1	1	1	2	1	1	2	1	2	0	0	3	2	1	0
2	3	2	2	3	1	2	2	1	1	2	1	1	1	1	1	1	1	1	1	1	1	1	1	1	1	2	1	3	2	1	0
2	3	2	2	3	1	2	2	2	2	2	1	1	0	0	0	0	0	0	0	0	1	1	1	2	2	1	2	3	1	1	0
2	1	1	2	2	1	1	1	2	2	1	1	0	0	1	1	1	3	3	1	2	1	1	2	1	2	0	0	3	2	1	0
2	1	1	2	3	1	1	2	1	1	2	1	0	0	1	3	0	1	0	0	0	3	0	1	3	3	0	0	3	2	1	0
2	3	2	2	3	1	1	1	1	2	1	1	0	0	1	1	0	0	1	0	0	3	3	3	1	0	0	0	3	1	1	0
2	1	1	2	3	1	1	2	1	1	2	1	0	0	1	3	0	1	0	0	0	3	0	1	3	3	0	0	3	2	1	0
1	3	2	2	2	1	2	1	1	1	2	1	1	2	1	0	0	0	1	1	1	1	2	1	0	1	1	1	2	2	0	0
1	2	1	3	3	1	1	1	1	2	1	1	3	3	3	3	1	2	0	0	1	3	2	1	0	1	1	0	2	4	0	1
1	3	2	2	2	1	1	1	1	1	2	1	2	1	0	1	0	0	0	1	1	1	1	1	1	1	1	1	2	1	0	0
1	3	2	2	3	1	1	1	1	2	1	1	1	0	2	2	1	1	0	1	1	0	1	1	2	1	0	2	2	2	0	0
1	3	2	2	3	2	1	2	1	1	1	1	1	1	1	1	1	1	1	1	1	1	1	1	1	1	1	1	2	2	0	0
1	3	2	3	3	1	1	1	1	1	2	1	2	1	0	2	1	1	1	1	1	1	1	1	1	1	1	1	2	2	0	0
1	2	1	2	3	1	1	2	1	2	2	1	3	1	1	1	1	3	1	0	1	1	1	1	1	1	3	0	2	3	0	1
1	2	1	2	3	1	2	1	1	3	2	1	1	2	1	1	0	0	1	1	0	3	1	1	0	1	1	1	2	2	0	0
1	1	1	2	1	1	2	2	1	1	2	1	0	1	0	1	1	1	2	1	0	3	1	1	0	0	3	0	2	2	0	0
1	2	1	2	1	1	1	2	1	2	2	1	1	1	1	1	1	2	0	0	3	1	1	1	1	2	0	0	2	2	0	0
1	1	1	2	2	1	1	1	1	2	2	1	0	0	0	0	0	0	0	3	0	3	0	1	0	1	1	0	2	1	0	0
1	2	2	3	1	2	2	1	1	2	1	1	1	1	1	0	0	1	1	1	1	1	1	1	1	1	1	1	2	2	0	0
1	3	2	2	1	2	1	2	1	2	2	1	1	1	1	1	1	1	1	1	1	1	1	1	1	1	1	1	2	2	0	0
1	2	1	2	3	1	1	1	1	1	2	1	1	1	1	1	1	1	1	1	1	1	1	1	1	1	1	1	2	2	0	0
1	2	1	2	3	1	2	1	1	2	2	1	1	1	1	1	1	1	1	1	1	1	1	1	1	1	1	1	2	2	0	0
1	3	2	3	3	1	1	1	1	2	2	1	1	1	1	1	1	1	1	1	1	1	1	1	1	1	1	1	2	2	0	0
1	3	2	3	2	2	2	2	1	2	1	1	1	1	1	1	1	1	1	1	1	1	1	1	1	1	1	1	2	2	0	0
1	3	2	2	2	1	2	1	1	2	2	1	1	1	1	1	1	0	1	1	1	1	1	1	1	1	1	1	2	2	0	0
1	3	2	2	2	1	2	2	1	1	2	2	2	1	1	1	1	1	1	1	1	1	1	1	1	1	1	1	2	2	0	0
1	2	1	2	3	1	1	2	1	1	1	1	0	0	0	1	0	0	0	2	0	1	2	1	0	1	1	1	2	1	0	0
1	3	2	3	2	1	1	1	1	1	2	1	2	0	0	0	0	2	2	0	0	1	2	0	2	0	2	2	2	2	0	0
1	3	2	2	2	1	1	1	1	2	2	2	1	2	3	2	1	3	2	2	3	2	1	1	0	0	0	0	2	3	0	1
1	3	2	2	3	1	1	1	1	1	2	1	1	1	1	1	2	1	2	1	1	0	1	1	2	1	1	1	2	2	0	0
1	2	1	2	2	1	1	1	1	1	2	1	1	0	0	0	0	0	1	1	0	1	1	2	0	2	2	0	2	1	0	0
2	2	2	2	2	1	2	2	1	2	2	1	0	0	1	1	1	1	0	0	1	1	3	1	1	1	1	0	2	1	0	0
2	3	2	2	2	1	2	2	1	2	2	1	1	1	1	1	1	2	1	3	1	0	1	0	0	1	3	0	2	2	0	0
2	2	1	2	3	1	2	2	1	1	2	1	1	1	1	1	0	1	1	2	1	2	1	2	0	1	0	0	2	2	0	0
2	1	1	2	2	1	1	2	1	3	2	1	2	1	3	0	0	1	0	1	1	2	2	1	0	1	1	0	2	2	0	0
2	3	2	2	1	1	1	1	1	2	2	1	1	2	2	3	3	1	3	1	1	1	1	1	1	1	1	1	2	4	0	1
2	1	1	2	3	1	1	1	1	3	2	1	0	0	0	0	0	0	0	1	0	1	1	0	1	1	3	1	2	1	0	0
2	2	1	2	3	1	1	1	1	2	2	1	1	1	1	1	1	1	1	3	1	3	2	0	0	0	0	0	2	2	0	0
2	1	1	2	3	1	1	1	1	1	2	1	1	1	1	1	1	1	1	1	1	1	1	1	1	1	1	1	2	2	0	0
2	2	2	2	2	2	1	1	1	2	2	1	1	3	1	2	2	2	1	2	1	1	1	2	0	0	1	1	2	3	0	1
2	3	2	2	3	1	1	2	2	1	2	1	0	1	1	1	0	1	1	1	3	1	3	1	0	0	0	0	2	2	0	0
2	3	2	2	2	1	1	1	1	1	2	1	1	1	3	2	1	0	1	1	1	1	1	1	1	1	1	1	2	2	0	0
2	2	2	3	3	2	1	2	1	1	2	1	1	1	2	1	1	1	1	1	1	1	1	1	1	1	1	1	2	2	0	0
2	2	2	2	3	2	1	1	1	1	2	1	2	1	1	1	0	0	1	1	0	1	0	1	3	3	0	0	2	2	0	0
2	3	2	2	1	1	1	2	2	1	2	1	1	0	0	1	0	0	3	0	2	1	0	1	1	0	2	2	2	2	0	0
2	3	2	2	1	1	1	1	2	1	2	1	0	1	1	1	1	1	1	1	1	1	1	1	1	1	1	1	2	2	0	0
2	2	2	2	3	1	1	2	1	2	2	1	1	1	0	1	0	1	0	1	0	2	1	0	2	0	0	3	2	1	0	0
2	2	2	2	2	1	2	2	1	3	2	2	1	2	2	2	2	2	2	1	1	1	1	1	1	1	1	1	2	3	0	1
1	3	2	3	3	1	1	1	1	1	1	1	1	1	2	2	1	1	0	1	1	2	1	1	1	1	0	0	2	2	0	0
1	2	1	2	3	1	1	2	1	1	2	1	0	2	2	1	2	1	2	1	1	1	2	0	1	1	1	0	2	3	0	1
1	1	1	2	3	1	1	2	1	1	2	1	1	1	2	1	0	1	1	1	1	2	1	2	0	1	0	0	2	2	0	0
1	1	1	2	3	1	1	2	1	2	2	1	0	2	1	0	1	1	1	1	0	1	1	2	1	1	0	1	2	2	0	0
1	2	1	2	1	1	2	2	1	2	2	1	1	0	2	0	0	1	0	0	2	3	1	2	0	0	0	0	2	1	0	0
1	2	1	2	2	1	2	2	1	3	2	1	1	1	1	0	0	0	1	2	0	1	0	2	1	1	1	0	2	1	0	0
1	3	2	2	2	1	1	2	1	2	2	1	1	1	1	0	1	0	1	1	1	1	1	2	0	1	1	0	2	2	0	0
1	1	1	2	3	1	2	1	1	2	2	2	1	3	1	2	1	2	0	1	1	0	1	2	0	3	0	0	2	3	0	1
1	2	1	2	3	1	1	1	1	2	2	1	0	0	0	0	0	0	1	1	1	1	1	1	1	1	1	0	2	1	0	0
1	1	1	2	1	1	1	2	1	2	2	1	1	1	1	1	0	1	1	1	1	1	1	1	1	0	0	2	2	2	0	0
1	3	1	2	3	1	1	1	1	1	2	1	1	0	1	0	0	1	1	1	0	1	1	3	0	1	1	0	2	1	0	0
1	1	1	2	3	1	1	1	1	1	2	1	0	0	0	0	0	1	0	1	1	3	1	0	0	1	1	0	2	1	0	0
1	2	1	2	3	1	2	1	2	1	2	1	1	0	1	1	1	3	1	0	0	1	1	1	2	1	2	0	2	2	0	0
1	2	1	2	3	1	2	1	2	1	2	1	1	0	1	1	1	3	1	0	0	1	1	1	2	1	2	0	2	2	0	0
1	2	1	2	3	1	2	1	1	2	2	1	3	1	3	1	1	2	1	1	1	0	1	1	2	1	1	0	2	3	0	1
1	2	1	2	3	1	1	1	1	1	2	1	1	0	3	1	1	1	1	1	1	1	1	1	1	1	1	0	2	2	0	0
1	3	1	2	3	1	2	2	1	1	2	1	0	0	3	1	0	1	1	1	0	1	1	1	1	1	1	1	2	2	0	0
1	3	1	2	2	1	2	2	1	1	2	1	1	0	1	1	0	0	0	0	0	1	2	1	1	1	1	1	2	1	0	0
1	1	1	2	2	1	2	2	1	1	2	1	1	1	1	2	3	2	2	1	1	0	1	2	1	2	0	0	2	3	0	1
1	3	2	2	3	1	2	1	1	2	2	1	1	0	1	1	1	1	1	1	1	1	1	1	0	0	1	2	2	2	0	0
1	3	1	2	2	1	2	2	2	2	1	1	1	1	2	2	1	2	1	0	1	2	1	1	2	1	0	0	2	3	0	1
1	2	1	2	1	1	1	1	1	2	2	1	1	1	2	1	0	1	1	1	1	1	1	1	2	1	0	0	2	2	0	0
1	2	1	2	3	1	2	1	2	2	2	1	1	1	0	0	1	1	1	1	1	2	0	0	1	1	2	0	2	2	0	0
1	2	1	2	3	1	2	1	1	2	2	1	0	0	1	1	0	1	1	1	1	1	1	1	1	1	0	1	2	1	0	0
2	3	2	3	3	1	2	1	1	2	2	2	1	0	3	0	1	3	1	1	0	1	1	1	1	2	1	0	2	2	0	0
2	2	2	2	3	1	1	1	1	2	2	1	1	1	1	1	0	1	3	1	1	1	0	3	0	1	1	0	2	2	0	0
2	2	2	2	3	1	1	2	1	2	2	1	1	1	2	0	0	1	1	0	1	1	1	1	1	1	1	1	2	2	0	0
2	1	1	2	1	1	2	2	2	1	2	1	1	1	1	0	0	1	1	1	1	1	1	2	0	1	0	1	2	2	0	0
2	3	2	3	1	1	2	2	1	2	2	1	2	2	1	1	1	1	1	1	0	2	2	0	1	0	1	1	2	2	0	0
2	1	1	2	3	1	1	1	1	2	2	1	2	0	1	1	0	3	1	1	1	1	1	1	2	1	0	0	2	2	0	0
2	2	1	2	2	1	1	1	1	2	2	1	1	1	1	1	1	1	1	3	1	3	1	0	0	0	0	0	2	2	0	0
2	1	1	2	3	1	2	1	1	2	2	1	0	1	1	0	0	1	0	1	1	3	1	1	1	0	0	0	2	1	0	0
2	2	1	2	3	1	1	2	2	2	2	1	1	0	1	0	2	1	2	1	1	0	2	1	0	1	0	2	2	2	0	0
2	2	2	2	2	1	2	2	1	1	2	1	1	1	1	2	3	2	2	1	1	0	1	2	1	2	0	0	2	3	0	1
2	1	1	2	3	1	1	2	2	2	2	1	0	0	0	0	1	1	1	1	1	1	1	1	1	1	1	0	2	1	0	0
2	3	2	2	2	1	2	2	1	1	2	1	1	1	1	1	1	1	1	1	1	1	1	1	0	1	1	1	2	2	0	0
2	1	1	2	2	1	2	2	1	1	2	1	1	1	1	2	3	2	2	1	1	0	1	2	1	2	0	0	2	3	0	1
2	3	2	2	3	2	1	2	1	1	2	2	1	0	3	1	1	1	3	1	1	3	0	0	1	1	1	0	2	3	0	1
2	3	2	3	3	1	2	1	1	2	2	1	1	1	0	0	1	1	1	3	1	1	1	0	1	1	0	0	2	2	0	0
2	3	2	2	1	2	1	2	1	3	2	1	1	1	1	1	1	1	1	1	1	1	1	1	0	1	1	1	2	2	0	0
2	2	2	2	2	1	1	2	1	3	2	1	0	0	0	0	0	0	0	0	0	2	1	1	1	1	1	1	2	1	0	0
2	3	2	2	2	1	1	2	1	3	2	2	2	3	2	0	0	1	3	0	3	1	3	0	0	0	0	1	2	3	0	1
2	2	2	2	3	1	2	1	1	1	2	2	1	1	1	1	1	1	1	1	1	1	1	0	1	1	1	1	2	2	0	0
2	2	2	2	3	1	2	2	2	2	2	2	1	1	1	1	1	1	1	1	1	2	1	1	1	0	0	1	2	2	0	0
2	3	2	2	3	1	1	1	2	2	2	1	0	1	1	0	0	1	1	1	1	1	1	1	1	1	0	1	2	1	0	0
2	2	2	2	3	2	2	1	1	2	2	1	3	3	1	0	1	0	0	1	0	2	2	2	0	0	1	0	2	2	0	0
1	3	2	2	3	1	1	1	1	2	1	1	1	1	2	1	1	2	1	0	1	1	0	1	1	1	1	1	2	2	0	0
1	3	2	2	3	2	1	1	1	2	2	1	1	2	1	0	0	0	3	1	0	1	1	0	1	2	0	1	2	2	0	0
1	1	1	2	2	1	1	2	1	2	2	1	1	0	0	1	1	1	0	1	1	1	3	0	0	0	0	1	2	1	0	0
1	2	1	2	3	1	2	1	1	2	2	1	0	0	0	0	0	0	0	1	1	1	1	1	0	1	1	0	2	1	0	0
1	3	1	3	3	1	1	1	1	2	1	1	1	1	3	1	0	0	0	0	0	2	2	0	1	1	0	1	2	2	0	0
1	3	2	2	3	2	1	1	2	2	2	1	1	0	1	0	0	0	0	0	1	0	1	1	3	0	1	0	2	1	0	0
1	3	2	2	1	1	1	1	1	1	2	1	1	0	1	1	0	1	0	0	0	1	0	2	0	1	1	2	2	1	0	0
1	2	1	2	2	2	1	2	1	2	2	1	1	1	1	1	1	1	0	0	1	0	3	1	0	1	0	1	2	2	0	0
1	2	1	2	3	1	1	2	1	2	2	1	1	2	1	0	0	1	1	2	1	1	1	0	0	1	1	0	2	2	0	0
1	1	1	2	3	1	1	1	1	1	2	1	3	1	1	3	1	0	0	1	0	1	1	1	1	1	1	0	2	2	0	0
1	2	2	2	2	1	1	1	1	1	2	2	1	0	0	0	0	0	0	1	1	1	1	0	1	1	1	0	2	1	0	0
1	3	2	2	2	2	1	1	2	1	2	1	0	1	1	0	1	1	0	0	1	1	1	0	1	1	1	1	2	1	0	0
1	3	2	2	3	2	1	1	1	1	2	1	1	1	1	1	0	1	1	0	1	1	1	1	1	1	1	0	2	2	0	0
1	3	2	3	3	2	1	1	1	1	1	1	3	3	2	3	1	0	0	0	3	0	0	0	1	0	1	2	2	3	0	1
1	3	2	2	2	1	1	2	1	2	2	1	1	0	1	1	1	1	1	1	1	1	1	1	0	1	1	0	2	2	0	0
1	3	1	2	2	2	1	2	1	2	2	1	0	1	1	1	0	0	1	1	1	0	1	1	3	0	0	0	2	1	0	0
1	3	2	2	3	1	1	2	1	2	2	1	0	0	1	1	0	1	0	1	1	0	1	0	1	1	1	1	2	1	0	0
1	3	2	2	3	1	1	2	1	1	2	1	0	0	0	0	0	0	0	0	0	1	1	1	1	1	1	1	2	1	0	0
1	3	2	3	3	1	1	2	1	1	2	1	0	0	0	0	1	1	0	1	1	1	1	0	1	1	1	0	2	1	0	0
1	3	2	2	2	1	2	2	2	1	2	1	0	1	1	0	1	1	0	0	0	0	1	1	3	1	0	1	2	1	0	0
1	3	2	2	3	1	1	1	2	1	2	1	0	0	0	0	0	0	1	0	0	1	1	1	1	1	1	1	2	1	0	0
1	2	2	3	3	1	2	1	1	2	2	1	0	0	1	3	3	1	1	0	1	0	1	1	1	0	0	3	2	2	0	0
1	3	2	2	2	1	1	2	1	1	2	1	1	0	1	0	0	1	0	1	1	0	1	1	1	1	1	0	2	1	0	0
1	2	1	2	3	1	1	1	1	2	2	2	0	0	0	0	0	0	0	0	0	1	1	1	1	1	1	1	2	1	0	0
2	3	2	2	2	1	1	2	2	2	2	1	1	1	1	1	1	1	1	1	1	1	1	3	0	0	0	0	2	2	0	0
2	2	2	2	1	1	1	2	1	1	2	1	1	0	1	1	1	1	0	1	1	1	1	0	1	1	1	0	2	2	0	0
2	2	1	2	3	1	1	2	1	2	2	1	1	1	1	1	1	1	1	1	1	0	1	0	2	1	0	1	2	2	0	0
2	2	2	2	3	1	1	1	1	3	2	1	1	1	1	0	1	1	1	0	0	1	1	0	3	1	0	1	2	2	0	0
2	3	2	3	1	2	2	2	1	1	2	1	0	1	0	1	2	2	1	1	1	1	1	1	0	1	1	0	2	2	0	0
2	1	1	2	3	1	2	2	1	1	2	1	1	0	1	0	1	0	1	2	1	1	1	0	0	1	1	0	2	1	0	0
2	1	1	2	3	1	1	2	1	2	2	2	1	1	1	1	1	0	1	1	1	0	1	1	1	1	1	0	2	2	0	0
2	1	1	2	2	1	1	2	1	2	2	1	1	2	3	1	1	0	3	1	2	0	1	0	1	1	0	1	2	3	0	1
2	3	2	2	3	1	1	1	1	1	2	2	1	0	0	0	0	1	1	1	0	0	1	1	1	2	1	0	2	1	0	0
2	3	2	3	3	1	1	1	1	1	2	1	1	1	1	1	1	1	1	1	1	1	1	1	1	1	0	0	2	2	0	0
2	2	1	2	2	1	2	2	1	1	2	1	1	1	1	1	1	0	1	1	1	0	1	1	1	1	0	1	2	2	0	0
2	2	1	3	3	1	1	2	1	2	2	1	1	1	1	1	1	1	1	1	1	1	1	1	0	1	1	0	2	2	0	0
2	1	1	2	3	1	2	1	1	2	2	1	0	0	1	0	0	1	0	0	1	3	1	1	1	0	0	0	2	1	0	0
2	1	1	2	3	1	2	2	2	2	2	1	1	1	1	1	1	1	0	1	1	1	1	0	1	0	1	1	2	2	0	0
2	1	1	2	3	1	2	2	1	1	2	1	1	0	1	0	0	1	1	0	1	3	0	3	0	0	0	0	2	1	0	0
2	1	1	2	3	1	1	1	1	2	2	2	0	0	0	0	0	1	0	1	1	1	0	0	1	0	0	3	2	1	0	0
2	1	1	2	3	1	1	2	1	1	2	1	0	0	0	0	1	1	1	0	0	1	1	2	1	2	0	0	2	1	0	0
2	1	1	2	3	1	1	2	1	2	2	2	0	1	0	1	0	0	0	0	0	0	1	0	0	1	2	3	2	1	0	0
2	1	1	2	2	1	1	1	1	1	2	2	1	0	0	0	0	0	0	1	1	1	1	0	1	1	1	0	2	1	0	0
2	1	1	2	2	1	1	1	1	1	2	1	0	0	1	0	0	1	0	1	1	0	0	0	1	2	2	0	2	1	0	0
2	2	1	2	2	1	1	2	1	1	2	1	1	1	1	1	1	1	1	1	1	0	1	1	1	1	0	1	2	2	0	0
2	2	2	2	3	1	1	1	2	1	2	1	0	1	1	1	1	1	2	1	1	1	1	1	0	1	0	1	2	2	0	0
2	2	2	2	3	2	2	2	1	2	2	1	1	1	1	1	1	0	1	1	1	0	1	1	1	1	0	1	2	2	0	0
1	2	1	2	3	1	1	1	1	2	2	1	0	0	1	0	1	1	0	0	0	1	0	3	1	1	0	0	2	1	0	0
1	2	1	2	3	1	1	2	1	1	2	1	0	0	1	0	0	3	1	0	0	0	0	3	1	1	0	1	2	2	0	0
1	2	1	2	3	1	1	2	1	1	2	1	0	1	1	0	0	0	0	1	0	1	1	1	0	1	1	0	2	1	0	0
1	2	1	2	3	1	1	1	1	3	2	1	0	0	1	0	0	0	1	1	1	1	1	1	0	1	0	0	2	1	0	0
1	2	1	2	3	1	2	1	1	3	2	1	0	0	1	3	3	3	3	0	0	1	0	0	3	0	1	1	2	3	0	1
1	2	1	2	2	2	2	2	1	1	2	1	1	1	1	1	1	1	0	0	0	1	1	1	1	1	1	0	2	2	0	0
1	2	1	2	3	1	2	1	1	2	2	1	1	0	1	0	0	0	0	1	1	0	1	1	0	1	1	0	2	1	0	0
1	3	2	2	3	1	1	2	1	1	2	1	1	1	2	2	2	3	1	3	0	1	1	0	0	0	1	0	2	3	0	1
1	3	2	2	3	1	1	2	1	2	2	1	1	1	1	1	0	1	0	1	1	1	1	1	0	1	0	0	2	2	0	0
1	3	2	2	3	1	1	2	2	2	2	1	2	1	3	0	0	1	1	1	1	1	1	1	0	1	0	0	2	2	0	0
1	3	2	3	2	1	1	1	1	2	2	1	1	0	1	0	0	1	1	0	2	1	1	0	0	2	0	0	2	1	0	0
1	2	1	2	3	1	1	1	1	1	2	1	0	0	0	0	0	0	0	0	1	1	3	0	0	0	0	1	2	1	0	0
1	1	1	2	3	1	2	1	1	1	2	1	1	1	1	0	0	2	1	1	1	1	1	1	0	1	0	0	2	2	0	0
1	2	1	3	1	1	1	1	1	2	2	1	3	2	3	3	3	2	2	1	2	1	0	0	0	0	0	2	2	4	0	1
1	1	1	2	3	1	1	1	1	2	2	1	1	0	1	0	0	2	1	1	0	1	0	2	0	0	2	0	2	2	0	0
1	2	1	2	2	1	1	1	1	2	2	1	0	0	0	1	0	0	0	0	1	0	1	1	0	1	1	1	2	1	0	0
1	1	1	2	1	1	1	1	1	3	2	1	0	0	0	0	0	1	0	1	1	1	1	1	0	1	0	0	2	1	0	0
1	1	1	2	2	1	1	1	1	3	2	1	0	0	0	0	0	0	0	1	1	1	1	0	0	1	0	1	2	1	0	0
1	3	2	2	3	2	1	1	1	1	2	1	1	1	1	1	0	0	0	1	1	0	1	0	1	1	1	0	2	1	0	0
1	3	1	2	3	1	1	1	1	1	2	1	1	1	1	0	1	0	1	1	1	0	1	1	1	1	0	0	2	2	0	0
1	2	1	2	1	1	1	1	2	1	2	1	0	0	1	0	0	1	0	0	1	0	2	0	0	1	1	1	2	1	0	0
1	2	1	2	3	1	2	1	1	1	2	1	1	0	3	0	0	0	0	0	0	1	0	2	0	1	2	0	2	1	0	0
1	2	1	2	3	1	1	1	1	1	2	1	0	1	1	1	1	1	0	1	1	1	1	1	0	1	0	0	2	2	0	0
1	2	1	2	3	1	1	1	2	1	2	1	1	0	0	0	1	1	1	1	0	1	1	0	1	0	0	2	2	1	0	0
1	3	2	3	3	1	1	1	1	2	1	1	0	0	0	0	0	0	0	0	0	0	1	1	1	1	1	1	2	1	0	0
1	3	2	3	3	2	1	2	1	2	1	1	0	0	0	0	0	0	2	0	0	2	2	2	0	0	0	0	2	1	0	0
1	3	2	2	2	2	1	2	1	1	2	1	1	1	0	0	1	1	1	1	0	1	1	1	0	1	1	0	2	2	0	0
1	3	2	3	2	1	2	1	1	1	2	1	0	0	0	1	1	0	1	1	1	0	0	0	1	1	1	1	2	1	0	0
1	3	2	2	3	1	1	1	2	1	1	1	1	1	0	1	1	1	1	0	1	1	1	1	0	0	1	1	2	2	0	0
1	3	2	3	2	1	2	2	1	2	2	2	1	1	1	1	1	0	1	0	1	1	1	1	1	1	0	0	2	2	0	0
1	2	2	2	2	1	2	2	1	2	2	1	1	1	1	1	1	1	1	1	1	1	0	1	0	1	0	1	2	2	0	0
1	3	2	2	1	1	2	1	1	1	1	1	1	1	1	1	2	2	2	1	1	1	0	1	0	1	1	0	2	3	0	1
1	2	2	2	3	2	2	2	1	2	2	1	2	0	0	0	0	0	0	0	0	1	1	1	0	1	1	1	2	1	0	0
1	3	2	2	3	2	2	2	1	1	2	1	1	1	3	2	1	3	1	1	0	0	1	1	0	2	0	1	2	3	0	1
1	3	2	2	3	1	1	1	1	2	1	1	0	0	0	0	0	0	0	0	0	1	1	2	1	1	0	0	2	1	0	0
2	3	2	2	3	1	1	1	1	2	2	1	1	1	1	1	1	1	1	1	1	1	1	1	0	1	0	0	2	2	0	0
2	3	2	2	3	1	1	1	1	1	2	1	1	0	1	0	0	2	1	1	1	0	1	1	1	1	0	0	2	2	0	0
2	2	2	2	3	2	1	1	1	2	2	1	1	1	1	0	1	1	1	1	1	1	1	1	0	1	0	0	2	2	0	0
2	1	1	2	3	1	1	1	1	1	2	1	1	0	1	0	0	1	1	0	1	1	1	1	0	0	2	0	2	1	0	0
2	2	2	2	2	1	1	2	1	2	2	1	2	1	1	0	2	1	2	1	1	0	1	0	1	1	1	0	2	2	0	0
2	1	1	2	2	1	1	1	1	1	2	1	1	1	1	1	1	1	1	0	1	1	1	1	1	1	0	0	2	2	0	0
2	1	1	2	3	1	1	2	1	3	2	1	0	0	1	1	1	2	0	0	0	1	0	2	0	3	0	0	2	2	0	0
2	1	1	2	3	1	1	2	1	1	2	2	0	3	1	1	0	3	0	1	0	1	1	1	0	1	0	1	2	2	0	0
2	2	1	2	3	1	1	1	1	1	2	1	1	1	1	0	1	3	2	1	1	0	2	1	1	0	0	0	2	2	0	0
2	2	1	2	3	1	1	1	1	2	2	1	1	1	3	3	2	3	3	0	1	1	0	1	1	1	1	0	2	4	0	1
2	1	1	2	3	1	1	1	1	3	2	1	0	0	0	0	0	0	0	1	1	1	1	0	1	0	1	0	2	1	0	0
2	1	1	2	3	1	2	1	1	1	2	1	1	2	1	2	1	0	0	1	1	0	0	2	2	0	0	0	2	2	0	0
2	1	1	2	3	1	1	1	1	2	2	1	0	0	0	0	1	1	1	0	0	0	1	1	1	1	1	1	2	1	0	0
2	1	1	2	1	1	1	2	2	1	2	1	0	0	0	0	0	0	0	0	0	1	1	1	0	3	0	0	2	1	0	0
2	3	2	2	3	1	1	2	1	1	2	1	0	0	1	0	0	0	1	1	0	1	1	1	1	1	0	0	2	1	0	0
2	3	2	2	3	2	1	2	1	2	2	1	1	0	0	0	0	1	0	0	1	1	1	1	0	1	1	0	2	1	0	0
2	3	2	3	3	2	1	2	1	1	2	1	1	1	1	0	1	1	0	1	0	1	1	1	1	1	0	0	2	2	0	0
2	2	2	2	3	1	1	1	1	1	2	1	0	0	1	1	1	0	1	1	1	1	1	1	0	0	0	1	2	1	0	0
2	2	1	2	2	1	1	1	2	1	2	2	2	0	0	0	0	0	0	0	0	0	0	0	0	3	0	3	2	1	0	0
2	2	2	2	3	1	2	2	1	1	2	1	1	1	1	1	1	1	1	1	1	1	0	0	1	1	1	0	2	2	0	0
2	2	2	2	3	1	1	1	1	2	2	1	1	0	0	0	0	0	1	1	0	1	1	0	1	1	1	0	2	1	0	0
2	2	2	2	3	1	1	1	1	2	2	2	1	1	2	2	2	1	1	1	0	1	1	1	1	1	0	0	2	3	0	1
2	1	1	2	1	1	1	1	1	2	2	1	1	0	1	1	1	0	0	1	1	1	1	0	0	0	1	1	2	1	0	0
2	1	1	2	2	1	2	1	1	2	2	1	1	1	1	0	0	0	0	1	1	1	1	0	0	1	0	1	2	1	0	0
1	3	2	2	2	1	2	1	1	1	2	1	1	1	1	0	0	1	1	1	1	1	1	0	0	1	0	0	2	2	0	0
1	3	2	2	3	1	1	2	1	1	1	1	1	1	1	1	1	0	0	0	0	2	1	1	0	1	0	0	2	2	0	0
1	2	1	2	3	1	1	1	1	3	2	1	1	0	1	1	1	1	1	1	0	0	2	1	0	1	0	0	2	2	0	0
1	1	1	3	3	1	1	1	1	2	1	1	0	0	0	1	0	0	0	1	0	1	1	1	0	1	0	0	2	1	0	0
1	1	1	2	2	1	1	1	1	1	2	1	0	0	0	0	0	0	0	1	0	0	1	0	0	0	3	0	2	1	0	0
1	2	1	2	3	1	1	2	2	2	2	1	1	3	1	1	1	0	0	1	1	1	1	0	0	0	1	0	2	2	0	0
1	1	1	2	2	1	1	2	1	3	2	1	0	0	0	0	1	1	0	3	0	0	0	0	1	1	0	0	2	1	0	0
1	1	1	2	2	1	1	1	2	1	2	1	0	0	0	0	0	0	0	0	0	1	1	0	0	1	1	1	2	1	0	0
1	1	1	2	2	1	1	1	1	2	2	1	1	0	0	0	0	0	0	1	1	1	1	1	0	0	0	0	2	1	0	0
1	1	1	2	2	1	1	2	1	2	2	1	0	1	1	0	0	1	0	1	0	1	1	0	0	0	0	2	2	1	0	0
1	2	1	2	2	1	1	1	1	1	2	2	0	0	1	1	0	1	2	0	1	0	0	0	0	1	3	0	2	2	0	0
1	3	2	2	3	1	1	2	1	1	1	1	1	2	2	2	2	1	1	1	1	1	1	0	0	1	0	0	2	3	0	1
1	1	1	3	3	1	1	1	1	1	1	1	1	0	0	1	1	3	1	1	0	1	0	0	0	3	0	0	2	2	0	0
1	2	1	2	3	1	1	1	1	1	1	1	1	1	1	0	0	0	1	1	1	0	1	0	1	1	0	0	2	1	0	0
1	2	1	2	3	1	1	2	1	1	2	1	0	1	0	0	0	0	1	1	1	0	1	1	0	1	0	0	2	1	0	0
1	2	1	2	3	1	1	1	1	1	2	1	0	1	2	1	3	1	1	1	1	0	0	0	1	1	1	0	2	2	0	0
1	2	1	2	3	1	1	1	1	1	2	1	1	1	0	1	0	1	0	1	1	1	1	0	1	0	0	0	2	1	0	0
1	2	1	2	3	1	1	1	1	2	2	1	1	1	1	0	0	3	1	1	0	2	0	0	0	1	1	0	2	2	0	0
1	2	2	2	3	2	1	1	1	2	2	1	1	1	1	0	0	1	0	1	1	1	1	0	0	1	0	0	2	1	0	0
1	3	2	2	3	1	1	2	1	2	2	1	0	0	0	0	0	1	1	1	0	1	1	1	1	0	0	0	2	1	0	0
1	3	2	2	1	1	1	1	1	2	2	1	0	1	1	1	1	1	1	1	0	1	1	0	0	1	1	0	2	2	0	0
1	3	2	2	2	1	1	2	2	1	2	1	1	0	1	1	3	2	0	1	0	0	1	1	0	1	1	0	2	2	0	0
1	3	2	2	2	1	1	2	1	1	2	1	0	0	0	0	0	1	1	1	1	0	1	1	0	1	0	0	2	1	0	0
1	2	2	2	1	1	1	1	1	1	1	1	1	1	1	1	0	0	0	0	1	1	1	0	1	0	0	1	2	1	0	0
1	2	2	3	2	1	1	1	2	1	1	1	0	0	0	0	0	0	1	1	1	0	1	0	1	0	1	0	2	1	0	0
2	3	2	2	2	2	1	2	1	1	2	1	0	0	1	0	0	0	0	0	1	1	1	1	0	1	0	0	2	1	0	0
2	1	1	2	2	1	1	1	1	1	2	1	0	0	1	1	1	0	0	0	1	1	1	1	0	1	0	0	2	1	0	0
2	1	1	2	3	1	1	1	1	1	2	1	0	0	1	0	0	1	0	1	1	0	1	1	0	1	0	0	2	1	0	0
2	1	1	2	3	1	1	2	1	1	2	2	1	0	2	0	0	1	1	1	1	1	1	1	0	0	0	0	2	2	0	0
2	2	1	2	3	1	1	1	1	2	2	1	0	1	0	1	0	0	0	0	0	1	1	1	1	1	0	0	2	1	0	0
2	2	1	3	3	1	1	1	1	1	2	1	0	1	2	1	1	0	1	1	1	1	1	0	0	0	0	1	2	2	0	0
2	2	1	2	2	1	1	2	1	1	2	1	0	1	0	0	0	1	1	1	1	0	1	1	0	0	1	0	2	1	0	0
2	1	1	2	3	1	1	2	1	1	2	1	1	0	1	0	0	1	1	1	0	0	1	0	1	0	1	1	2	1	0	0
2	1	1	2	3	1	1	2	1	2	2	1	0	1	0	1	0	0	0	1	0	1	1	2	0	0	0	0	2	1	0	0
2	2	2	2	3	1	1	2	2	2	2	1	0	1	1	1	0	1	1	1	1	1	1	0	0	1	0	0	2	2	0	0
2	1	1	2	2	1	1	2	1	1	2	1	0	0	0	0	0	0	0	0	0	0	1	0	1	1	1	1	2	1	0	0
2	1	1	2	3	1	1	2	2	2	2	1	0	1	1	1	0	1	1	1	1	1	1	0	0	1	0	0	2	2	0	0
2	1	1	2	2	1	1	2	1	1	2	1	1	0	1	0	0	1	0	1	1	0	1	0	1	1	0	0	2	1	0	0
2	2	1	2	3	1	2	2	1	1	2	2	1	1	1	1	0	1	0	1	1	0	0	0	1	1	0	1	2	2	0	0
2	3	2	2	3	1	1	2	1	1	2	1	1	1	0	0	0	0	1	1	0	1	1	1	0	1	0	0	2	1	0	0
2	3	2	2	3	1	1	1	1	1	2	1	0	1	1	0	0	1	0	1	1	1	1	0	0	1	0	0	2	1	0	0
2	3	2	2	3	1	1	1	1	1	2	1	1	0	1	1	0	1	0	0	0	1	1	1	1	0	1	0	2	1	0	0
2	2	2	2	3	2	1	1	1	1	2	1	1	0	0	0	0	0	0	1	1	1	1	0	0	1	0	0	2	1	0	0
2	3	2	3	3	2	1	2	1	2	2	2	1	1	1	1	0	0	1	1	1	1	0	0	0	1	1	0	2	2	0	0
2	3	2	2	3	2	1	1	1	2	2	2	0	0	0	0	0	1	0	1	0	1	1	1	0	1	0	0	2	1	0	0
2	3	2	2	3	1	1	2	1	2	2	1	0	0	0	0	0	1	0	1	0	1	1	1	0	1	0	0	2	1	0	0
2	3	2	2	3	1	1	1	1	3	2	2	1	1	1	0	0	1	1	1	1	0	1	1	0	1	0	0	2	2	0	0
2	3	2	2	1	2	1	2	1	2	2	2	1	1	0	0	0	1	1	1	1	1	1	0	0	1	0	0	2	1	0	0
2	2	2	2	3	2	1	1	1	2	2	1	2	2	1	1	1	1	1	1	0	1	1	0	0	1	1	0	2	2	0	0
2	2	2	2	2	1	1	1	1	2	2	2	1	1	1	1	2	2	2	1	0	1	1	1	0	0	0	1	2	3	0	1
2	1	1	2	1	1	1	1	1	2	2	1	1	0	0	0	0	1	1	1	1	1	1	0	0	0	0	1	2	1	0	0
2	1	1	2	3	1	2	1	1	2	2	2	1	0	0	0	0	0	1	0	1	2	0	1	0	1	0	0	2	1	0	0
1	3	2	2	3	2	1	1	1	1	2	1	1	0	0	0	0	0	0	0	0	0	0	1	1	1	1	0	1	1	0	0
1	2	1	3	3	1	1	1	2	3	2	1	0	1	1	1	1	0	0	0	0	1	1	1	1	0	0	0	1	1	0	0
1	1	1	2	3	1	1	2	1	2	2	1	1	0	1	0	0	0	1	0	0	1	1	1	0	1	0	0	1	1	0	0
1	1	1	2	3	1	1	1	1	1	2	2	1	1	1	0	0	1	0	1	0	0	1	1	0	1	0	0	1	1	0	0
1	1	1	3	1	1	1	2	1	3	2	1	0	0	0	0	0	1	0	1	0	0	0	1	0	0	1	1	1	1	0	0
1	1	1	2	3	1	1	2	1	2	2	1	0	0	0	1	0	1	0	1	0	0	1	0	1	1	0	0	1	1	0	0
1	2	1	2	3	1	1	2	2	1	2	1	1	0	0	0	0	0	0	1	0	0	1	0	1	1	0	0	1	1	0	0
1	2	1	2	2	1	1	1	1	2	2	1	1	0	0	0	0	1	1	0	0	1	1	1	0	0	1	0	1	1	0	0
1	2	1	2	3	1	1	1	2	1	2	1	1	0	1	0	0	0	0	1	0	2	1	0	0	0	0	0	1	1	0	0
1	2	1	2	1	1	1	1	2	1	2	1	0	0	0	0	1	1	1	1	1	0	1	0	0	1	0	0	1	1	0	0
1	3	2	2	2	2	1	2	1	3	2	1	0	0	1	0	1	0	0	0	0	1	1	1	0	1	0	0	1	1	0	0
1	3	2	2	3	2	1	1	1	1	2	1	0	1	1	0	0	0	0	0	2	1	0	0	0	0	1	0	1	1	0	0
1	3	2	2	3	1	1	1	1	2	2	1	1	1	0	1	0	0	0	1	0	0	0	0	2	1	0	0	1	1	0	0
1	3	2	2	3	1	1	1	1	1	2	1	1	0	0	0	0	1	0	0	1	1	1	0	0	1	0	0	1	1	0	0
1	3	2	2	3	1	1	2	1	2	2	2	0	0	0	0	0	0	0	0	0	2	0	1	0	1	0	0	1	1	0	0
1	3	2	2	2	1	1	1	2	2	2	1	0	0	0	0	0	0	0	1	0	0	0	0	0	1	0	2	1	1	0	0
1	3	2	2	2	1	1	2	1	2	2	1	1	1	1	1	1	0	0	0	1	1	1	1	0	0	0	0	1	2	0	0
2	2	2	2	2	1	1	2	1	2	2	1	0	0	0	0	1	1	0	1	0	0	1	0	0	1	1	0	1	1	0	0
2	3	2	2	1	1	2	2	1	3	2	1	1	1	3	1	0	1	0	0	0	1	1	1	0	1	0	0	1	2	0	0
2	1	1	2	2	1	1	2	1	2	2	1	0	0	0	0	0	0	0	1	0	1	1	0	0	1	0	0	1	1	0	0
2	1	1	2	2	1	1	2	1	2	2	2	1	1	1	1	1	1	0	1	1	0	1	0	1	0	0	0	1	2	0	0
2	2	1	2	3	1	1	2	1	1	2	1	0	0	0	0	0	1	0	0	1	1	0	1	0	1	0	0	1	1	0	0
2	2	1	2	3	1	1	2	1	3	2	2	0	0	0	0	0	1	0	3	0	0	1	0	0	0	0	0	1	1	0	0
2	1	1	2	3	1	1	1	1	2	2	1	0	0	1	0	0	1	0	1	0	0	1	1	1	0	0	0	1	1	0	0
2	1	1	2	3	1	1	1	1	1	2	1	0	0	1	0	1	1	1	0	1	0	0	0	1	1	1	0	1	1	0	0
2	1	1	2	3	1	1	1	1	1	2	2	1	0	0	0	0	0	0	1	0	0	0	1	2	0	0	0	1	1	0	0
2	2	1	2	2	1	1	1	1	1	2	1	0	0	0	1	0	0	0	1	0	0	1	1	0	1	0	0	1	1	0	0
2	1	1	2	3	1	2	2	1	2	2	1	0	0	1	1	1	1	1	1	1	0	1	0	1	0	0	0	1	2	0	0
2	1	1	2	3	1	1	1	1	1	2	1	1	0	3	2	0	0	0	1	1	0	1	0	0	1	0	0	1	2	0	0
2	1	1	2	2	1	1	2	1	1	2	1	0	0	0	0	0	3	0	1	1	0	0	1	1	0	0	0	1	1	0	0
2	2	1	2	3	1	1	1	1	1	2	1	1	1	2	2	2	2	1	1	1	0	1	0	1	0	0	0	1	3	0	1
2	1	1	3	3	1	1	2	1	2	2	1	1	1	2	2	0	0	0	1	1	0	0	0	0	1	0	1	1	2	0	0
2	1	1	2	2	1	1	2	1	2	2	1	0	0	1	1	0	0	1	1	1	0	1	1	0	0	0	0	1	1	0	0
2	3	2	3	3	1	1	1	1	1	2	1	0	1	1	0	0	0	0	0	1	1	0	0	1	1	0	0	1	1	0	0
2	3	2	2	3	2	1	1	1	1	2	1	0	0	1	1	1	2	0	1	1	1	1	0	0	0	0	0	1	2	0	0
2	2	2	2	2	1	1	2	2	3	2	1	0	0	0	0	0	0	0	0	0	1	1	0	1	0	1	0	1	1	0	0
2	1	1	2	2	1	1	2	1	2	2	1	0	0	1	1	1	1	1	0	1	0	1	1	0	0	0	1	1	2	0	0
2	1	1	3	3	1	1	2	1	2	2	1	1	1	2	2	0	0	0	1	1	0	0	0	0	1	0	1	1	2	0	0
2	3	2	3	3	1	2	1	1	2	2	1	1	1	1	1	2	2	1	1	1	1	1	0	0	0	0	0	1	2	0	0
2	2	2	2	3	1	1	1	1	2	2	1	1	0	0	0	1	1	1	1	1	0	1	1	0	0	0	0	1	1	0	0
1	2	1	2	2	1	2	1	1	3	2	1	0	0	0	0	0	0	0	1	0	0	1	1	0	0	0	0	1	1	0	0
1	2	2	2	3	1	1	1	1	2	2	2	0	1	1	1	1	1	1	0	1	0	1	0	0	1	0	0	1	2	0	0
1	3	2	2	3	1	1	1	1	2	2	1	0	0	0	0	0	0	0	0	0	1	0	1	0	0	1	0	1	1	0	0
1	1	1	2	3	1	1	1	1	1	2	1	0	0	1	1	0	0	1	1	0	1	1	0	0	0	0	0	1	1	0	0
1	1	1	2	3	1	1	1	1	2	2	2	0	0	0	0	1	0	0	0	0	1	1	1	0	0	0	0	1	1	0	0
1	2	1	2	3	1	1	1	1	1	2	1	0	0	0	0	0	0	0	1	0	1	1	0	0	0	0	0	1	1	0	0
1	1	1	2	3	1	1	1	1	1	2	1	0	0	1	0	0	1	1	0	0	1	1	0	0	0	1	0	1	1	0	0
1	2	2	2	3	1	1	1	1	1	2	1	0	0	1	1	0	1	0	1	0	0	0	0	0	1	1	0	1	1	0	0
1	1	1	3	3	2	1	1	1	2	2	1	0	0	0	0	0	0	0	1	1	1	0	0	0	0	0	0	1	1	0	0
1	3	1	2	3	1	2	2	1	1	2	1	0	1	1	1	1	1	1	1	1	0	0	0	0	0	0	1	1	2	0	0
1	2	1	2	2	1	1	2	1	2	2	1	1	0	1	0	0	0	0	0	0	0	1	1	0	0	1	0	1	1	0	0
1	3	2	3	3	2	1	1	1	2	2	1	1	0	1	0	0	0	0	0	0	0	0	1	0	0	1	1	1	1	0	0
1	3	2	2	1	1	2	1	1	1	2	1	1	1	1	0	1	1	1	1	1	0	0	0	0	0	1	0	1	2	0	0
1	1	1	2	2	1	1	1	1	1	2	1	1	0	0	0	1	0	0	0	0	0	1	1	1	0	0	0	1	1	0	0
1	3	2	2	3	1	1	2	1	3	2	1	1	0	1	0	0	0	0	0	0	1	1	1	0	0	0	0	1	1	0	0
1	2	1	2	3	1	1	1	1	1	2	1	1	2	1	0	0	0	1	1	1	0	0	1	0	0	0	0	1	2	0	0
1	2	1	2	3	1	1	1	1	1	2	1	0	1	3	1	1	1	0	1	0	1	0	0	0	1	0	0	1	2	0	0
1	2	1	2	3	1	1	1	1	1	2	1	1	0	1	0	0	0	0	1	1	0	0	1	0	0	0	0	1	1	0	0
1	2	1	2	3	1	2	1	1	1	2	1	0	3	3	1	3	1	1	1	1	0	0	0	0	0	0	1	1	3	0	1
1	1	1	2	2	1	1	2	2	3	2	1	0	0	0	0	0	3	0	0	1	0	0	1	1	0	0	0	1	1	0	0
1	2	2	3	2	1	1	2	1	2	2	1	0	0	0	0	0	0	0	1	1	1	0	0	0	0	0	0	1	1	0	0
1	3	2	3	3	1	1	1	1	1	1	1	0	0	0	0	0	3	0	3	0	0	0	0	0	0	0	0	1	1	0	0
1	3	2	2	3	1	1	1	1	1	2	1	0	0	1	0	0	0	0	0	0	2	0	0	0	1	0	0	1	1	0	0
1	3	2	2	3	1	2	2	1	3	2	1	0	0	0	1	1	1	0	1	1	0	1	0	0	0	0	0	1	1	0	0
2	2	2	3	2	1	1	2	1	1	2	1	0	0	1	1	0	1	1	0	1	0	1	1	0	0	0	0	1	1	0	0
2	2	2	2	2	1	1	1	2	2	2	1	1	1	1	1	1	1	0	1	1	1	0	0	0	0	0	0	1	2	0	0
2	3	2	2	2	1	1	2	1	3	2	1	0	0	0	0	1	1	1	0	1	1	1	0	0	0	0	0	1	1	0	0
2	1	1	2	2	1	1	2	1	2	2	1	1	1	3	0	1	1	0	0	1	0	0	1	0	1	0	0	1	2	0	0
2	1	1	2	3	1	1	2	1	1	2	1	0	1	1	0	0	0	1	0	0	0	0	0	0	0	3	0	1	1	0	0
2	1	1	2	3	1	1	2	1	2	2	1	0	0	0	0	0	1	0	1	1	0	1	0	0	0	0	0	1	1	0	0
2	1	1	2	2	1	1	2	1	2	2	1	0	0	0	0	0	1	0	1	0	0	1	1	0	0	0	0	1	1	0	0
2	2	1	2	2	1	1	1	1	3	2	1	0	1	0	0	0	0	0	1	0	0	1	0	0	1	0	0	1	1	0	0
2	1	1	2	2	1	1	2	1	1	2	1	0	0	0	0	0	0	0	0	0	0	1	1	0	0	1	0	1	1	0	0
2	1	1	2	2	1	1	1	1	2	2	1	1	0	0	1	0	1	0	1	1	0	0	0	0	1	0	0	1	1	0	0
2	1	1	2	3	1	1	1	1	1	2	1	0	0	1	0	0	1	0	0	0	1	1	1	0	0	0	0	1	1	0	0
2	1	1	2	3	1	1	2	1	2	2	1	1	1	1	0	0	1	1	1	0	1	1	0	0	0	0	0	1	2	0	0
2	2	2	2	2	1	1	2	2	3	2	1	0	0	0	0	0	3	0	0	1	0	0	1	1	0	0	0	1	1	0	0
2	2	1	2	3	1	2	2	1	1	2	2	0	0	1	1	1	1	1	1	1	0	0	0	0	0	0	1	1	2	0	0
2	1	1	2	2	1	1	1	1	1	2	1	1	1	1	1	1	1	1	2	1	0	0	0	0	0	0	0	1	2	0	0
2	1	1	2	2	1	1	2	2	3	2	1	0	0	0	0	0	3	0	0	1	0	0	1	1	0	0	0	1	1	0	0
2	1	1	2	3	1	1	1	1	2	2	1	1	1	1	1	0	0	1	0	1	0	1	0	0	0	0	1	1	2	0	0
2	1	1	2	3	1	1	1	1	2	2	1	1	1	1	1	0	0	1	0	1	0	1	0	0	0	0	1	1	2	0	0
2	2	1	2	1	1	2	2	1	1	2	1	0	0	1	0	0	1	0	1	1	1	0	0	0	0	0	0	1	1	0	0
2	1	1	2	3	1	1	1	1	2	2	1	0	0	1	0	0	1	1	1	1	0	0	1	0	0	0	0	1	1	0	0
2	2	2	2	2	1	2	2	1	2	2	2	1	1	0	0	0	1	0	0	0	0	0	0	0	2	1	0	1	1	0	0
2	2	2	2	3	1	1	2	2	3	2	1	0	0	0	0	0	3	0	0	1	0	0	1	1	0	0	0	1	1	0	0
2	1	1	2	3	1	1	1	1	2	2	1	0	0	1	0	0	1	1	1	1	0	0	1	0	0	0	0	1	1	0	0
1	1	1	2	3	1	1	1	1	2	2	1	0	0	0	0	0	0	0	0	0	0	1	1	0	0	0	0	1	1	0	0
1	1	1	3	3	1	1	1	2	3	2	1	0	1	1	1	1	0	0	0	0	0	1	0	1	0	0	0	1	1	0	0
1	2	1	2	3	1	2	1	1	2	2	1	0	0	2	0	0	1	0	1	0	0	0	0	0	1	0	0	1	1	0	0
1	2	1	2	3	1	1	2	1	2	2	1	0	0	0	0	0	3	0	0	0	0	1	0	0	1	0	0	1	1	0	0
1	2	1	2	3	1	1	1	1	3	2	1	0	0	1	0	0	0	3	0	0	1	0	1	0	0	0	0	1	1	0	0
1	1	1	3	1	1	1	2	1	1	2	1	0	0	0	0	0	1	0	0	0	1	1	0	0	0	0	0	1	1	0	0
1	1	1	2	1	1	1	1	1	2	2	1	0	0	0	0	0	0	0	0	0	0	0	1	1	0	0	0	1	1	0	0
1	1	1	2	3	1	2	1	1	2	2	1	1	0	2	0	3	3	0	0	2	0	0	0	0	0	0	0	1	2	0	0
1	3	1	2	2	2	1	1	1	2	2	1	1	1	1	1	0	1	1	0	0	1	1	0	0	0	0	0	1	2	0	0
1	2	1	2	3	1	1	1	1	2	2	1	0	0	1	1	1	0	0	1	0	0	0	0	0	0	1	0	1	1	0	0
1	1	1	2	3	1	1	1	1	1	2	1	0	0	1	0	0	0	0	0	0	0	1	0	1	0	0	0	1	1	0	0
1	2	1	2	2	1	1	1	1	1	2	1	0	0	0	0	0	1	1	0	0	0	0	1	1	0	0	0	1	1	0	0
1	2	1	2	3	1	1	1	1	1	2	1	0	0	0	0	0	0	0	0	0	1	0	0	0	1	0	0	1	1	0	0
1	3	2	2	3	1	1	2	1	2	2	1	0	0	1	0	0	0	0	0	0	0	0	1	0	1	0	0	1	1	0	0
1	3	2	2	3	1	1	1	1	2	2	1	0	0	0	0	0	0	0	0	0	0	0	0	1	1	0	0	1	1	0	0
1	3	2	2	3	1	1	2	2	1	2	2	0	1	1	1	1	1	1	1	1	0	0	0	0	0	0	0	1	2	0	0
1	3	2	2	2	1	1	2	2	1	2	1	0	0	0	0	0	0	0	0	0	2	0	0	0	0	0	0	1	1	0	0
1	2	1	2	3	1	1	1	1	1	2	2	1	0	0	0	1	0	0	0	0	0	0	0	1	0	1	0	1	1	0	0
2	3	2	2	3	1	2	2	1	2	2	2	1	0	1	0	0	1	0	1	0	0	0	1	0	0	0	0	1	1	0	0
2	2	1	2	3	1	1	2	1	1	2	1	0	0	0	0	0	0	0	0	0	0	0	0	0	0	2	0	1	1	0	0
2	2	1	2	3	1	1	2	1	1	2	1	0	0	0	0	0	0	0	0	0	0	0	0	0	0	2	0	1	1	0	0
2	1	1	2	3	1	1	2	1	1	2	2	1	1	1	1	0	1	1	0	0	0	1	0	0	1	0	0	1	2	0	0
2	2	1	3	2	1	1	2	1	2	2	1	0	0	0	0	0	1	0	1	0	0	1	0	0	0	0	0	1	1	0	0
2	1	1	2	2	1	1	2	1	1	2	1	1	1	0	0	0	0	1	1	0	1	0	0	0	0	0	0	1	1	0	0
2	2	1	2	2	1	1	1	1	1	2	2	0	0	0	0	0	0	0	1	0	0	1	0	0	0	0	0	1	1	0	0
2	2	1	2	2	1	1	1	1	3	2	2	0	0	1	0	1	0	1	0	0	0	1	0	0	0	1	0	1	1	0	0
2	2	1	2	2	1	1	1	1	1	2	2	0	1	1	0	1	1	0	1	0	0	0	0	1	0	0	0	1	1	0	0
2	1	1	2	3	1	1	1	1	2	2	2	0	0	0	0	0	0	0	0	0	0	0	1	0	1	0	0	1	1	0	0
2	2	1	2	3	1	1	2	1	1	2	1	1	0	1	0	0	1	0	0	0	2	0	0	0	0	0	0	1	1	0	0
2	1	1	2	3	1	1	1	1	2	2	2	0	0	0	0	0	0	0	1	0	0	0	0	1	0	0	0	1	1	0	0
2	1	1	2	3	1	1	1	1	2	2	2	2	0	1	0	0	1	1	1	1	0	0	0	0	0	0	0	1	2	0	0
2	1	1	2	2	1	1	2	1	2	2	1	0	0	1	1	1	1	1	0	1	0	1	0	0	0	0	0	1	2	0	0
2	2	1	3	3	1	2	2	2	3	1	1	1	2	1	0	0	0	0	1	0	0	0	0	0	0	0	1	1	1	0	0
2	1	1	2	3	1	1	2	1	1	2	1	1	1	0	0	0	0	1	1	0	1	0	0	0	0	0	0	1	1	0	0
2	1	1	2	3	1	1	2	1	1	2	1	1	1	0	1	1	0	0	0	0	1	1	0	0	0	0	0	1	1	0	0
2	1	1	2	1	1	1	1	1	2	2	1	2	0	2	2	0	0	2	2	0	0	0	0	0	0	0	0	1	2	0	0
2	1	1	2	3	1	2	1	2	2	2	1	1	1	1	0	0	0	0	0	0	0	1	0	1	0	0	0	1	1	0	0
2	3	2	2	2	1	1	2	1	2	2	1	1	1	3	0	1	1	3	0	0	0	0	1	0	1	0	0	1	3	0	1
2	2	1	2	3	1	1	2	1	2	2	2	1	0	0	0	1	0	1	0	1	0	0	0	0	1	0	0	1	1	0	0
2	1	1	2	3	1	1	2	1	2	2	1	0	0	1	0	0	1	0	1	0	0	0	1	0	0	0	0	1	1	0	0
2	1	1	2	1	1	1	1	1	3	2	2	2	0	2	2	2	0	0	0	0	0	2	0	0	0	0	0	1	2	0	0
2	1	1	2	3	1	1	2	1	2	2	2	1	0	0	0	0	0	0	0	0	0	1	0	0	1	0	0	1	1	0	0
2	3	2	2	2	1	1	2	1	1	2	1	1	1	0	0	0	1	0	1	1	0	0	0	0	0	0	0	1	1	0	0
2	3	2	2	2	1	1	2	1	2	2	1	1	1	3	0	1	1	3	0	0	0	0	1	0	1	0	0	1	3	0	1
2	3	2	2	3	1	1	1	1	1	2	1	0	0	0	1	0	3	0	0	0	1	1	0	0	0	0	0	1	1	0	0
2	1	1	2	2	1	1	2	1	2	2	1	0	0	1	1	1	1	1	0	1	0	1	0	0	0	0	0	1	2	0	0
2	3	2	2	3	1	1	1	1	1	2	1	1	1	0	1	0	3	0	0	0	0	0	1	0	1	0	0	1	2	0	0
2	1	1	2	1	1	1	1	1	3	2	2	2	0	2	2	2	0	0	0	0	0	2	0	0	0	0	0	1	2	0	0
2	1	1	2	3	1	1	2	1	2	2	2	1	0	0	0	0	0	0	0	0	0	1	0	0	1	0	0	1	1	0	0
2	1	1	2	3	1	1	1	1	1	2	1	1	0	0	0	0	0	1	1	0	0	0	0	0	1	0	0	1	1	0	0
2	1	1	2	3	1	1	1	1	2	2	2	1	0	0	1	0	0	1	0	1	1	0	0	0	0	0	0	1	1	0	0
1	3	2	2	2	1	1	1	1	2	2	1	0	0	1	1	0	0	1	0	0	0	0	0	0	1	0	0	1	1	0	0
1	3	2	3	3	1	1	1	1	1	1	1	0	0	1	0	0	0	0	0	0	0	0	0	0	0	0	1	1	1	0	0
1	3	2	2	1	2	1	1	1	1	2	1	0	0	0	0	0	0	0	0	0	0	1	0	0	0	0	0	1	1	0	0
1	2	1	3	3	1	1	1	1	2	2	1	0	0	0	0	0	0	0	0	0	1	0	0	0	0	0	0	1	1	0	0
1	2	1	2	3	1	1	1	1	2	2	1	0	0	0	0	1	0	0	0	0	0	0	0	0	0	1	0	1	1	0	0
1	1	1	2	3	1	1	1	1	2	2	1	0	0	0	0	0	0	0	0	0	0	1	0	0	0	0	0	1	1	0	0
1	2	1	2	3	1	1	1	1	1	2	1	0	0	1	0	0	1	0	0	0	0	0	0	0	1	0	0	1	1	0	0
1	1	1	2	1	1	1	2	1	1	2	1	1	0	1	1	1	0	0	0	1	0	0	0	0	0	0	0	1	1	0	0
1	1	1	2	3	1	1	1	1	1	2	1	0	0	0	0	0	0	0	1	0	0	0	0	0	0	0	0	1	1	0	0
1	1	1	2	2	1	1	2	1	1	1	1	0	1	0	0	0	0	0	0	0	0	0	0	0	0	0	1	1	1	0	0
1	2	1	2	1	1	1	1	1	2	2	1	0	0	0	0	0	0	0	0	0	0	1	0	0	0	0	0	1	1	0	0
1	2	1	3	1	1	1	2	1	2	2	1	0	0	0	0	0	0	0	1	0	0	0	0	0	0	0	0	1	1	0	0
1	2	1	2	3	2	1	1	1	1	2	2	0	0	0	0	0	0	0	0	0	0	0	0	0	1	0	0	1	1	0	0
1	3	1	2	3	1	1	1	1	3	2	1	0	0	0	0	0	1	0	1	0	0	0	0	0	0	0	0	1	1	0	0
1	2	1	2	2	1	1	1	1	2	2	1	0	0	0	0	0	1	0	1	0	0	0	0	0	0	0	0	1	1	0	0
1	1	1	2	2	1	1	1	1	1	2	1	0	0	0	0	0	0	0	1	0	0	0	0	0	0	0	0	1	1	0	0
1	3	2	2	3	2	1	2	1	1	1	1	1	0	0	0	1	1	0	0	0	0	0	0	0	1	0	0	1	1	0	0
1	2	1	2	3	1	2	2	2	2	2	1	1	0	1	1	1	1	0	1	0	0	0	0	0	0	0	0	1	2	0	0
1	2	1	2	3	1	1	1	1	2	2	1	0	0	0	0	0	0	0	0	0	1	0	0	0	0	0	0	1	1	0	0
1	2	1	3	1	1	1	1	1	2	2	1	0	1	2	1	1	0	0	1	0	0	0	0	0	0	0	0	1	2	0	0
2	2	2	3	3	1	1	2	1	3	2	1	1	0	0	0	0	0	0	1	0	0	0	0	0	0	0	0	1	1	0	0
2	1	1	2	2	1	1	2	1	2	2	1	0	0	0	0	0	0	0	0	0	1	0	0	0	0	0	0	1	1	0	0
2	1	1	2	3	2	1	1	1	3	2	1	0	0	1	0	0	0	0	0	0	0	1	0	0	0	0	0	1	1	0	0
2	1	1	2	3	1	1	2	1	1	2	2	0	0	0	0	0	0	0	1	0	0	0	0	0	0	0	0	1	1	0	0
2	1	1	2	3	1	1	1	1	1	2	1	0	1	0	1	1	2	1	1	0	0	0	0	0	0	0	0	1	2	0	0
2	1	1	2	3	1	1	2	1	2	2	2	1	0	0	0	0	1	0	0	0	0	0	1	0	0	0	0	1	1	0	0
2	2	1	2	2	1	1	1	1	2	2	1	0	0	2	0	0	1	0	1	0	0	0	0	0	0	0	0	1	1	0	0
2	2	1	2	3	1	1	1	1	2	2	1	0	0	0	1	0	0	1	0	0	0	0	1	0	0	0	0	1	1	0	0
2	2	1	2	3	1	2	1	1	1	2	1	2	0	0	0	0	0	0	0	0	0	0	0	0	0	0	1	1	1	0	0
2	1	1	2	3	1	1	1	1	2	2	1	0	0	1	0	0	1	0	1	0	0	0	0	0	0	0	0	1	1	0	0
2	2	1	2	3	1	2	1	1	1	2	1	1	0	0	0	0	1	1	0	0	0	0	0	1	0	0	0	1	1	0	0
